# Supplementary material for: A Distalless-responsive enhancer of the Hox gene Sex combs reduced is required for segment- and sex-specific sensory organ development in Drosophila
Source: PLoS Genet. 2018 Apr 10;14(4):e1007320. doi: 10.1371/journal.pgen.1007320 (PMC5909922; doi:10.1371/journal.pgen.1007320)
Supplement: S2 Table — (XLSX) [file pgen.1007320.s010.xlsx]

## Sheet: Sheet1
	3rd instar				6h APF
E - E.DllM123	E	E.DllM123			tibiaP	tibiaM	tibiaD	ta1P	ta1M	ta1D	n
avg:	6.3	2.6		E - avg	5941	6770.3	6546	5165.7	6343.8	5243.7	10
std:	2	0.6		E - std	3678.8	3756.6	2754.9	2679.3	2584.5	2156.2
t-test (2,3):	1.3x10(-5) ***			E.DllM123 - avg	2542.7	3757.9	3030.4	2612.4	4307.8	2330.4	9
% loss	1	0.68		E.DllM123 - std	1130	1738	1289.7	1331.7	2076.5	1012
n	13	10		t-test:	0.02	0.04	0.003	0.02	0.07	0.002
	3rd instar
D - E - E.DllM123	D	E	E.M123
avg:	2.2	4.2	1.7
std:	0.7	1.2	0.3
t-test (2,3):	E vs D: 1.1x10(-10) ***	E vs E.DllM123: 8x10(-9) ***
% loss	0.48	1	0.595
n	20	20	20
					6h APF
	3rd instar				tibiaP	tibiaM	tibiaD	ta1P	ta1M	ta1D	n
E - E.DllM2	E	E.DllM2	E.DllM123	E - avg	102.7	116.4	120	112.9	132.3	130.3	14
avg:	3.2	3.1	1.8	E - std	39.4	46.4	45.9	41.2	63.7	51.4
std:	0.3	0.6	0.3	E.DllM2 - avg	60.6	73.3	62.1	59.7	73.8	50.7	11
t-test (2,3):	E vs E.DllM2: 0.8	E.M2 vs E.DllM123: 1.8x10(-6)	E vs E.M123: 4.2x10(-7)	E.DllM2 - std	26.7	20.5	16.5	26.9	22.2	16.7
% loss	1	1	0.44	E.DllM123 - avg	54.5	70.4	37	45.6	88.7	37.5	11
n	10	12	14	E.DllM123 - std	20.2	24.4	6.3	27.3	30.2	9.1
				t-test(E vs E.DllM2):	0.004	0.006	0.0004	0.0007	0.005	5.1x10(-5)
				t-test(E vs E.DllM123):	0.0007	0.004	1.2x10(-5)	6.4x10(-5)	0.03	1.1x10(-5)
				t-test(E.M2 vs E.DllM123):	0.6	0.8	0.0004	0.2	0.2	0.04
					6h APF
	3rd instar				tibiaP	tibiaM	tibiaD	ta1P	ta1M	ta1D	n	Background Distal
E3 - E3.DllM1	E3	E3.DllM1		E3 - avg	3360	4124.9	3697.6	2978.9	4010.3	3131.5	9	1339.3	1351	1475.5
avg:	2.7	1.6		E3 - std	723.9	727.8	837.5	921.7	1984.6	929.3		165.5	202.9	168.9
std:	0.7	0.2		E3.DllM1 - avg	2006.7	2251.1	2015	1472.7	1636.3	1685.9	14	1406.4	1345.7	1404.6
t-test (2,3):	2.3x10(-5)			E3.DllM1 - std	491.8	559.5	602.2	274.2	332.4	397.4		356	325.6	308.2
% loss	1	0.41		t-test:	0.0003	1.2x10(-5)	0.0002	0.001	0.007	0.001		0.6	0.97	0.5
n	16	17
	3rd instar
E - E1 - E3	E	E1	E3
avg:	4.2	2.7	2
std:	1.1	0.7	0.6
t-test (2,3):	E vs E1: 4x10(-6)	E1 vs E3: 0.2	E vs E3: 6x10(-7)
% loss	1	0.36	0.53
n	20	24	15
					6h APF
	3rd instar				tibiaP	tibiaM	tibiaD	ta1P	ta1M	ta1D	n
A - E	A	E		A - avg	2182.1	2023.4	1680.2	1970.2	1952.6	1517.5	22
avg:	4.7	6.4		A - std	775.7	490.6	404	604.5	496.2	307.9
std:	1.2	1.9		E - avg	3353.2	4029.1	3095.5	3533.5	3935.4	3206.3	21
t-test (2,3):	0.0015			E - std	1751.4	1472	1094.3	1215.9	1217.8	967.8
% loss	0.26	1		t-test:	0.009	3.8x10(-6)	8.3x10(-6)	1.1x10(-5)	2.2x10(-7)	7.4x10(-8)
n	21	21
						6h APF
	3rd instar					tibiaP	tibiaM	tibiaD	ta1P	ta1M	ta1D	n
E - E.CS6∆ - E.CS8∆	E	CS6∆-Anterior	CS6∆-Posterior	CS8∆	E - avg	3204.4	3634.4	2894.5	2331	2946.1	2744.9	12
avg:	5.4	4	1.6	4.7	E - std	1181.6	1565.6	905.4	1218	1283.3	1386
std:	1	1	0.2	1.5	E.CS8∆ - avg	3467.1	3854.1	3444.3	3795.5	3980.8	4321.5	15
t-test (2,3):	E vs CS6A: 0.0004	CS6A vs CS6P: 1.6x10(-9)	E vs CS6P: 3.7x10(-11)	0.2	E.CS8∆ - std	1578.1	1733.6	1277	1318.7	962.8	1473.4
% loss	1	0.259	%70.4	%13	t-test:	0.63	0.73	0.22	0.007	0.02	0.009
n	17	20	20	18
					6h APF
	3rd instar				tibiaP	tibiaM	tibiaD	ta1P	ta1M	ta1D	n
E - E.DllM123 - E.DllM12345	E	E.DllM123	E.DllM12345	E - avg	5941	6770.2	6545.9	5165.7	6343.8	5243.7	10
avg:	6.4	2.6	2.7	E - std	3678.8	3756.6	2754.9	2679.3	2584.5	2156.2
std:	2	0.6	0.7	E.DllM123 - avg	2542.8	3757.9	3030.4	2612.4	4307.7	2330.4	9
t-test (2,3):	E vs E.DllM12345: 1.4x10(-5)	E vs E.M123: 1.3x10(-5)	E.DllM123 vs E.DllM12345: 0.9	E.DllM123 - std	1130	1738	1289.7	1331.7	2076.5	1011.9
% loss	1	0.594	0.578	E.DllM12345 - avg	3810.4	5340.8	4913.4	2466.7	5036.7	2960.7	9
n	13	10	14	E.DllM12345 - std	888.5	1029	1863.2	777.6	1776	917.1
				t-test(E vs E.DllM123):	0.02	0.04	0.003	0.02	0.07	0.002
				t-test(E vs E.DllM12345):	0.1	0.27	0.15	0.01	0.21	0.01
				t-test(E.DllM123 vs E.DllM12345):	0.02	0.03	0.02	0.78	0.44	0.18
