# Supplementary material for: A Distalless-responsive enhancer of the Hox gene Sex combs reduced is required for segment- and sex-specific sensory organ development in Drosophila
Source: PLoS Genet. 2018 Apr 10;14(4):e1007320. doi: 10.1371/journal.pgen.1007320 (PMC5909922; doi:10.1371/journal.pgen.1007320)
Supplement: S3 Table — (XLSX) [file pgen.1007320.s011.xlsx]

## Sheet: Sheet1
Construct Name	Forward Primer Used (5' to 3')	Reverse Primer Used (5' to 3')	Fragment Size (bp)
Enhancer Fragments
ScrP	TTCTCGCTAGCTCCAAACTCCCAAAATGAGTCCC	ACTCGGATCCAACTCGTTTACTCACAATTTTAGTTAGCC	1200
Intronic	ACTCGGTACCCTCAGGCCGCAGTCGGCAAAATCCG	ACTCGGTACCCGACAGGCAACTCACGAAGTTGTTTTGGGG	5400
A	ACTCGGATCCCGCATCTGGCCCGTCAAAGTCAAAAGTC	TTCTCGCTAGCTCGCCAACGTGTGACACATT	4512
B	ACTCGGATCCCTGTCGGCACATCTGCAGTC	TTCTCGCTAGCTTCGGATAATGGCCCGAATGAAGAAGCAGG	3610
A1	ACTCGGATCCCTGGTGCTACCAGCTAACGCAAACAGTCTT	TTCTCGCTAGCTCTAGACAGAATTTAGAGTTTGGAAAATGC	3821
A2	GGGACCAAATCATAAACATTCGAACTCCG	ACTCACGGTACCACAGGCTAAATCGTTTTCTCTCC	2699
A3	CGCATCTGGCCCGTCAAAGTCAAAAGTC	CGCCGACTGCAGATGTGCCGACAG	3612
D	TTGCCATACCATTTAGCCGATCAATTGTGC	GCTAGCGCATTCTGAGCAGCTCATAA	1851
E	GGTACCGGCAACAAGTTGTTCCATTG	GCTAGCGGATATTGCACTCAAGGCAA	1620
F	GGTACCTCGCCATTATCTCGCTTA	CATACGCTAGCTAGTCCGAATGGACGTCAAT	1972
G	GGCGCGCCGCATCTGGCCCGTCAAAGT	GGCGCGCCCCTGTACGGCGGACTGACC	1165
H	GGCGCGCCGCCCCATAACAATTACGCTCG	GGCGCGCCCGATTTAGCCTGTTGCACTTGG	1158
I	GGCGCGCCCTGGAGAGAGGAGGCTCGC	GGCGCGCCCTGATGAATCGGACGTGGC	1164
J	GGCGCGCCCAAGCGACTTCCTTTGGTGG	GGCGCGCCGCGCCGACTGCAGATGTG	1163
K	GCCCCATAACAATTACGCTCG	CAAGCGACTTCCTTTGGTGGC	1814
F1	GGTACCTCGCCATACTTCCGTTACAC	CATACGCTAGCTAGTCCGAATGGACGTCAAT	951
F2	CTGGAGAGAGGAGGCTCGC	CAAGCGACTTCCTTTGGTGGC	925
F3	CTCAAATCGAACGCTTTAG	CAAGCGACTTCCTTTGGTGGC	486
E1	GGTACCTCGCCATTATCTCGCTTA	GCTAGCGCATTCTGAGCAGCTCATAA	890
E2	GGTACCTCGCCATTATCTCGCTTA	GCTAGCGTTGACACAGCCATTACCCA	520
E3	GGTACCTGGGTAATGGCTGTGTCAAC	GCTAGCGCATTCTGAGCAGCTCATAA	390
E4	CTGGAGAGAGGAGGCTCGC	GATCGCCATACTTCCGTTACACG	439
E5	CTGGAGAGAGGAGGCTCGC	CCAAGTGCAACAGGCTAAATCG	269
Mutant Fragments
E-CS6Δ	TCCTCTCTCCGGCAGTCTTGGAGCAGT	AGACTGCCGGAGAGAGGAGGCTCGCC	1620-59=1561
E-CS7Δ	GAAGGCAGGTCATCGGCGAGCCTCCT	CGCCGATGACCTGCCTTCCTTTATTTTTCC	1620-76=1544
E-CS8Δ	TGCCTTCCCGCAGAGCCAGAAAAAGG	GGCTCTGCGGGAAGGCAGCACATCCAG	1620-78=1542
E.M123	***	***	1620
E.M2	***	***	1620
E3.M1	GGTACCTGGGTAATGGCTGTGTCAAC	GCTAGCGCATTCTGAGCAGCTCATAA	390
E.M123+E.EnM1	****	****	1620
E.En.M3/4	*****	*****	1620
***
Dll-M1-F	5' CGGAAGGTGCAAGGAAGCAATTTCCCGTTGCTGCCACCATTCTTGTT 3'
Dll-M1-R	5' AACAAGAATGGTGGCAGCAACGGGAAATTGCTTCCTTGCACCTTCCG 3'
Dll-M2-F	5' GCTCCGACAGACAGACTAAGAACCATTGCTAGGGTCCTGATCG 3'
Dll-M2-R	5' CGATCAGGACCCTAGCAATGGTTCTTAGTCTGTCTGTCGGAGC 3'
Dll-M3-F	5' GCAAATCACACGGATTTGTTTCGTAGCTAAATTTTAAACGAAGCAATCGGAG 3'
Dll-M3-R	5' CTCCGATTGCTTCGTTTAAAATTTAGCTACGAAACAAATCCGTGTGATTTGC 3'
Dll-M1: TTGCTG (WT sequence: TAATTG)
Dll-M2: TTGCTAG (WT sequence: TAATTAG)
Dll-M3: TAGCTA (WT sequence: TAATTA)
****
En-M1-F	5' AGCCATAATAAGGGTGAAATTTCGATGACTTCATCGGCAGTCTTGG 3'
En-M1-R	5' CCAAGACTGCCGATGAAGTCATCGAAATTTCACCCTTATTATGGCT 3'
En-M1: TCATCGA (WT sequence: TCATTAA)
*****
En-M3-F	5' GTCATTAAAATTTCACCCTTATTATGGCTTTTAGAGTGCGTGCAAAATGAGCT 3'
En-M3-R	5' AGCTCATTTTGCACGCACTCTAAAAGCCATAATAAGGGTGAAATTTTAATGAC 3'
En-M4-F	5' ATTTCACCCTTATTATGGCTTTTAAATTGCGTGCAAAATGAGCTGGAGAGAG 3'
En-M4-R	5' CTCTCTCCAGCTCATTTTGCACGCAATTTAAAAGCCATAATAAGGGTGAAAT 3'
En-M3/4: TAGAGTGCGTG (WT sequence: TAAATTGATTG)
